# Supplementary material for: Global Longitudinal Strain Improves After Revascularization of Chronic Total Occlusion: A Systematic Review and Meta-Analysis
Source: J Clin Med. 2026 Apr 22;15(9):3186. doi: 10.3390/jcm15093186 (PMC13163895; doi:10.3390/jcm15093186)
Supplement: Supplementary file 1 [file jcm-15-03186-s001.zip]

Archive with 1 entries (1 files):
- jcm-4237407-supplementary.pdf
